# Supplementary material for: Astaxanthin Extract from Shrimp (Trachypenaeus curvirostris) By-Products Improves Quality of Ready-to-Cook Shrimp Surimi Products during Frozen Storage at −18 °C
Source: Foods. 2022 Jul 17;11(14):2122. doi: 10.3390/foods11142122 (PMC9323547; doi:10.3390/foods11142122)
Supplement: Supplementary file 1 [file foods-11-02122-s001.zip]

Archive with 1 entries (1 files):
- foods-1807918-supplementary.pdf
